# Supplementary material for: Biological Significance of the Protein Changes Occurring in the Cerebrospinal Fluid of Alzheimer’s Disease Patients: Getting Clues from Proteomic Studies
Source: Diagnostics (Basel). 2021 Sep 9;11(9):1655. doi: 10.3390/diagnostics11091655 (PMC8467255; doi:10.3390/diagnostics11091655)
Supplement: Supplementary file 1 [file diagnostics-11-01655-s001.zip]

Archive with 2 entries (2 files):
- Supplemental Table S1_F.xlsx
- Supplemental Table S2.pptx
