# Supplementary material for: Biological Significance of the Protein Changes Occurring in the Cerebrospinal Fluid of Alzheimer’s Disease Patients: Getting Clues from Proteomic Studies
Source: Diagnostics (Basel). 2021 Sep 9;11(9):1655. doi: 10.3390/diagnostics11091655 (PMC8467255; doi:10.3390/diagnostics11091655)
Supplement: Supplementary file 1 [file diagnostics-11-01655-s001.zip › Supplemental Table S1_F.xlsx]

## Sheet: Hoja1
	Supplemental Table S1.
	Authors and date	Article Title	Proteins found altered in AD	Proteins included in the database	Increase in AD	Decrease in AD
	Nilsson J et al. 2021	Cerebrospinal fluid biomarker panel for synaptic dysfunction in Alzheimer's disease.	14	5	3	2
	McKetney J et al. 2021	Pilot proteomic analysis of cerebrospinal fluid in Alzheimer's disease.	85	24	17	7
	Park SA et al. 2020	SWATH-MS analysis of cerebrospinal fluid to generate a robust battery of biomarkers for Alzheimer’s disease	5	3	1	2
	Zhou M et al. 2020	Targeted mass spectrometry to quantify brain‑derived cerebrospinal fluid biomarkers in Alzheimer’s disease	41	33	23	10
	Higginbotham L et al. 2020	Integrated proteomics reveals brain-based cerebrospinal fluid biomarkers in asymptomatic and symptomatic Alzheimer’s disease.	521	99	68	31
	Wang H et al. 2020	Integrated analysis of ultra-deep proteomes in cortex, cerebrospinal fluid and serum reveals a mitochondrial signature in Alzheimer’s disease	7	3	3	0
	Bader J et al. 2020	Proteome profiling in cerebrospinal fluid reveals novel biomarkers of Alzheimer’s disease	68	33	24	9
	Johnson ECB et al. 2020	Large-scale proteomic analysis of Alzheimer’s disease brain and cerebrospinal fluid reveals early changes in energy metabolism associated with changes in energy	3	2	2	0
	Whelan CD et al. 2019	Multiplex proteomics identifies novel CSF and plasma biomarkers of early Alzheimer's disease.	32	6	4	2
	Khoonsari PE et al. 2019	Improved Differential Diagnosis of Alzheimer's Disease by Integrating ELISA and Mass Spectrometry-Based Cerebrospinal Fluid Biomarkers.	6	4	2	2
	Sathe G et al. 2018	Quantitative Proteomic Profiling of Cerebrospinal Fluid to Identify Candidate Biomarkers for Alzheimer's Disease.	136	35	20	15
	Duits FH et al. 2018	Synaptic proteins in CSF as potential novel biomarkers for prognosis in prodromal Alzheimer's disease.	1	1	0	1
	Dayon L et al. 2018	Alzheimer disease pathology and the cerebrospinal fluid proteome.	10	6	6	0
	Brinkmalm G et al. 2017	A Parallel Reaction Monitoring Mass Spectrometric Method for Analysis of Potential CSF Biomarkers for Alzheimer's Disease.	8	6	0	6
	Skillbäck T et al. 2017	A novel quantification-driven proteomic strategy identifies an endogenous peptide of pleiotrophin as a new biomarker of Alzheimer's disease.	57	23	12	11
	Wang J et al. 2016	Label-free quantitative comparison of cerebrospinal fluid glycoproteins and endogenous peptides in subjects with Alzheimer's disease, mild cognitive impairment, and healthy individuals.	11	4	0	4
	Paterson RW et al. 2016	A targeted proteomic multiplex CSF assay identifies increased malate dehydrogenase and other neurodegenerative biomarkers in individuals with Alzheimer's disease pathology.	5	3	3	0
	Remnestal J et al. 2016	CSF profiling of the human brain enriched proteome reveals associations of neuromodulin and neurogranin to Alzheimer's disease.	2	2	2	0
	Khoonsari PE et al 2016	Analysis of the Cerebrospinal Fluid Proteome in Alzheimer's Disease.	162	33	8	25
	Heywood W et al. 2015	Identification of novel CSF biomarkers for neurodegeneration and their validation by a high-throughput multiplexed targeted proteomic assay.	24	6	6	0
	Hendrickson R et al. 2015	High Resolution Discovery Proteomics Reveals Candidate Disease Progression Markers of Alzheimer's Disease in Human Cerebrospinal Fluid.	3	3	0	3
	Spellman D et al 2015	Development and evaluation of a multiplexed mass spectrometry based assay for measuring candidate peptide biomarkers in Alzheimer's Disease Neuroimaging Initiative (ADNI) CSF.	11	9	1	8
	Hölttä M et al. 2015	An integrated workflow for multiplex CSF proteomics and peptidomics-identification of candidate cerebrospinal fluid biomarkers of Alzheimer's disease.	30	14	0	14
	Alzate O et al. 2014	Differentially charged isoforms of apolipoprotein E from human blood are potential biomarkers of Alzheimer's disease.	21	4	2	2
	Wildsmith KR et al. 2014	Identification of longitudinally dynamic biomarkers in Alzheimer's disease cerebrospinal fluid by targeted proteomics.	3	1	1	0
	Chakrabarti A et al. 2014	Altered levels of amyloid precursor protein intracellular domain-interacting proteins in Alzheimer disease.	12	2	0	2
	Wijte D et al. 2012	A novel peptidomics approach to detect markers of Alzheimer’s disease in cerebrospinal fluid.	2	1	0	1
	Ringman J et al. 2012	Proteomic changes in cerebrospinal fluid of presymptomatic and affected persons carrying familial Alzheimer disease mutations.	52	16	8	8
	Manral P et al. 2012	Can apolipoproteins and complement factors be biomarkers of Alzheimer's disease?	5	1	1	0
	Vafadar-Isfahani B et al. 2012	Identification of SPARC-like 1 protein as part of a biomarker panel for Alzheimer's disease in cerebrospinal fluid. Journal of Alzheimer's disease.	7	4	1	3
		Supplemental Table S1: Database that compile 30 proteomics studies of CSF in AD from the last decade which identified proteins that were also found by additional proteomic studies. The exact number of proteins that each study identified and the number of proteins included in the database are indicated. Whether the proteins are up- or down- regulated in AD is also shown.
